# Supplementary material for: Changes in soil carbon, nitrogen, and phosphorus in Pinus massoniana forest along altitudinal gradients of subtropical karst mountains
Source: PeerJ. 2023 Mar 30;11:e15198. doi: 10.7717/peerj.15198 (PMC10066882; doi:10.7717/peerj.15198)
Supplement: Supplemental Information 3 [file peerj-11-15198-s003.csv]

raw data of figure3
altitude	plot	layer	SOC	TN	AN	TP	AP
1200	Ⅰ-1	topsoil	21.73231451	1.758577001	144.7922926	0.255008	1.787175
1200	Ⅰ-1	topsoil	22.67521191	1.682444057	149.6886503	0.22431104	1.44807
1200	Ⅰ-1	topsoil	23.0337887	1.786774387	158.7818861	0.24843008	1.347255
1200	Ⅰ-2	topsoil	23.65756764	1.603491375	120.310504	0.20676992	0.925665
1200	Ⅰ-2	topsoil	24.19064906	1.606311114	124.5073821	0.19142144	0.779025
1200	Ⅰ-2	topsoil	23.30575295	1.595032159	123.1084227	0.20238464	0.705705
1200	Ⅰ-3	topsoil	24.37905762	1.578113728	128.7042601	0.20238464	0.93483
1200	Ⅰ-3	topsoil	24.53819028	1.578113728	129.4037398	0.1855744	0.82485
1200	Ⅰ-3	topsoil	23.81155067	1.555555818	134.9995772	0.19726848	0.943995
1300	Ⅱ-1	topsoil	20.66749359	1.079019988	95.8287154	0.11760256	0.943995
1300	Ⅱ-1	topsoil	19.15194603	1.076200249	89.53339833	0.11833344	0.98982
1300	Ⅱ-1	topsoil	19.31003992	1.081839726	88.83391866	0.12052608	0.943995
1300	Ⅱ-2	topsoil	19.45828218	1.112856851	96.52819508	0.12198784	0.943995
1300	Ⅱ-2	topsoil	18.87256733	1.124135806	97.92715443	0.12564224	0.962325
1300	Ⅱ-2	topsoil	19.65704078	1.101577897	110.5177886	0.1380672	0.980655
1300	Ⅱ-3	topsoil	21.15047478	1.186170056	95.12923573	0.17972736	1.13646
1300	Ⅱ-3	topsoil	22.23552015	1.203088488	102.1240325	0.18192	1.00815
1300	Ⅱ-3	topsoil	22.15381799	1.205908227	90.23287801	0.17168768	1.145625
1400	Ⅲ-1	topsoil	30.77615258	1.939040274	136.0487967	0.163648	1.163955
1400	Ⅲ-1	topsoil	28.85465536	1.910842888	138.1472357	0.17022592	1.20978
1400	Ⅲ-1	topsoil	29.91507612	1.727089919	131.8519186	0.15853184	1.145625
1400	Ⅲ-2	topsoil	31.00804504	1.504800523	112.9659674	0.17022592	1.218945
1400	Ⅲ-2	topsoil	32.19802256	1.504800523	112.9659674	0.19434496	0.650715
1400	Ⅲ-2	topsoil	32.34171944	1.504800523	110.8675284	0.15560832	0.375765
1400	Ⅲ-3	topsoil	29.26661028	1.927761319	185.7118536	0.23600512	1.493895
1400	Ⅲ-3	topsoil	28.37163099	1.924941581	195.8543089	0.23965952	1.897155
1400	Ⅲ-3	topsoil	30.55183997	1.902383672	186.0615934	0.24623744	1.292265
1500	Ⅳ-1	topsoil	35.44150553	1.90520341	173.8206991	0.19995984	0.925665
1500	Ⅳ-1	topsoil	33.38917721	1.834709944	178.7170568	0.21556536	0.797355
1500	Ⅳ-1	topsoil	32.47496908	1.865727069	192.0071706	0.21482224	0.80652
1500	Ⅳ-2	topsoil	36.33485274	1.831420249	131.8519186	0.25718008	0.95316
1500	Ⅳ-2	topsoil	33.42040182	1.842699204	139.5461951	0.250492	0.742365
1500	Ⅳ-2	topsoil	33.31426718	1.837059726	143.0435934	0.2579232	0.87984
1500	Ⅳ-3	topsoil	43.66185429	2.47432066	166.1264227	0.34635448	0.58656
1500	Ⅳ-3	topsoil	44.50073299	2.479960137	167.525382	0.34932696	0.724035
1500	Ⅳ-3	topsoil	40.21378554	2.488419353	173.1212194	0.30325352	0.76986
1600	Ⅴ-1	topsoil	8.422799382	0.720443223	69.59822761	0.08477624	0.7332
1600	Ⅴ-1	topsoil	10.93179964	0.720443223	66.10082924	0.09146432	0.577395
1600	Ⅴ-1	topsoil	10.05981273	0.700705053	68.19926826	0.08923496	0.669045
1600	Ⅴ-2	topsoil	15.97832381	1.095468463	82.07228181	0.13307904	0.76986
1600	Ⅴ-2	topsoil	16.4789219	1.137764543	86.96863953	0.13084968	0.705705
1600	Ⅴ-2	topsoil	17.02104618	1.084189509	83.47124115	0.12713408	0.80652
1600	Ⅴ-3	topsoil	10.56529396	0.816314337	57.5904932	0.1241616	1.63137
1600	Ⅴ-3	topsoil	10.76180172	0.81067486	56.19153385	0.13084968	1.805505
1600	Ⅴ-3	topsoil	11.22681029	0.813494599	57.5904932	0.12936344	1.86966
1200	Ⅰ-1	subsoil	5.463907212	0.650419714	46.16565852	0.18849792	0.797355
1200	Ⅰ-1	subsoil	7.959479016	0.656059191	46.16565852	0.1928832	0.65988
1200	Ⅰ-1	subsoil	6.775032734	0.636321021	47.56461786	0.16949504	0.577395
1200	Ⅰ-2	subsoil	3.688344338	0.289493167	59.45577233	0.17168768	0.56823
1200	Ⅰ-2	subsoil	4.039368278	0.278214213	59.45577233	0.17680384	0.34827
1200	Ⅰ-2	subsoil	3.657579305	0.297952383	59.45577233	0.1855744	0.339105
1200	Ⅰ-3	subsoil	10.05272357	0.565827555	39.87034145	0.1563392	0.650715
1200	Ⅰ-3	subsoil	8.690900922	0.568647293	41.96878047	0.15707008	0.320775
1200	Ⅰ-3	subsoil	9.269318856	0.563007816	45.46617884	0.163648	0.69654
1300	Ⅱ-1	subsoil	8.086880596	0.458677486	44.76669917	0.1015232	0.31161
1300	Ⅱ-1	subsoil	7.41114001	0.441759054	45.46617884	0.09640704	0.320775
1300	Ⅱ-1	subsoil	7.006491399	0.424840622	44.76669917	0.10006144	0.45825
1300	Ⅱ-2	subsoil	12.05444216	0.656059191	72.04640647	0.10298496	0.375765
1300	Ⅱ-2	subsoil	14.11263405	0.647599975	72.27956636	0.07740416	0.49491
1300	Ⅱ-2	subsoil	10.68688038	0.675797362	72.97904604	0.07813504	0.31161
1300	Ⅱ-3	subsoil	6.578540848	0.416381406	33.57502438	0.09129088	0.522405
1300	Ⅱ-3	subsoil	6.784258509	0.441759054	35.6734634	0.09056	0.56823
1300	Ⅱ-3	subsoil	7.319810931	0.438939316	39.87034145	0.12052608	0.53157
1400	Ⅲ-1	subsoil	13.43223985	0.72091318	54.90915445	0.10590848	0.62322
1400	Ⅲ-1	subsoil	14.15926267	0.703994748	70.99718696	0.0978688	0.69654
1400	Ⅲ-1	subsoil	13.4620953	0.712453964	57.70707314	0.10371584	0.614055
1500	Ⅳ-1	subsoil	20.06453317	1.064921294	93.38053654	0.18286808	0.375765
1500	Ⅳ-1	subsoil	20.13117599	1.056462079	102.4737723	0.18658368	0.412425
1500	Ⅳ-1	subsoil	19.58725144	1.084189509	99.67585361	0.18658368	0.29328
1500	Ⅳ-2	subsoil	16.41950843	0.996777611	79.39094305	0.19921672	0.485745
1500	Ⅳ-2	subsoil	17.00054881	0.996777611	84.17072083	0.20144608	0.43992
1500	Ⅳ-2	subsoil	16.7982508	1.010876304	82.77176148	0.20144608	0.45825
1500	Ⅳ-3	subsoil	14.17157581	1.070090815	78.69146338	0.19698736	0.71487
1500	Ⅳ-3	subsoil	14.03172884	1.064451338	83.5878211	0.18212496	0.45825
1500	Ⅳ-3	subsoil	16.39400564	1.044713168	93.38053654	0.17766624	0.504075
1600	Ⅴ-1	subsoil	1.316931549	0.210070529	33.92476421	0.07511568	0.34827
1600	Ⅴ-1	subsoil	2.345493	0.210070529	32.52580486	0.05653768	0.302445
1600	Ⅴ-1	subsoil	1.732704749	0.210070529	33.22528454	0.06694136	0.3666
1600	Ⅴ-2	subsoil	8.491515489	0.492044393	44.30037938	0.10632672	0.5499
1600	Ⅴ-2	subsoil	7.778411819	0.489224655	42.20194036	0.0944368	0.43992
1600	Ⅴ-2	subsoil	8.354106661	0.4779457	45.69933873	0.11078544	0.504075
1600	Ⅴ-3	subsoil	7.407165148	0.53997995	38.00506231	0.12862032	1.108965
1600	Ⅴ-3	subsoil	7.519907699	0.53997995	31.70974524	0.13307904	0.962325
1600	Ⅴ-3	subsoil	7.519907699	0.534340473	40.10350134	0.120446	1.035645
