# Supplementary material for: Changes in soil carbon, nitrogen, and phosphorus in Pinus massoniana forest along altitudinal gradients of subtropical karst mountains
Source: PeerJ. 2023 Mar 30;11:e15198. doi: 10.7717/peerj.15198 (PMC10066882; doi:10.7717/peerj.15198)
Supplement: Supplemental Information 4 [file peerj-11-15198-s004.csv]

raw data of figure 4
altitude	plot	soil layer	SOC	TN	AN	TP	AP	Alt	Slp	pH	SBD	SMC	Clay	Silt	Sand	TG	EEG	eCa
1200	Ⅰ-1	topsoil	21.73231451	1.758577001	144.7922926	0.255008	1.787175	1200	25	5.22	1.07113	50.19652143	15.1	76.05	8.85	1.0449472	0.7647232	2.757568663
1200	Ⅰ-1	topsoil	22.67521191	1.682444057	149.6886503	0.22431104	1.44807	1200	25	5.35	0.92948	65.34406335	15.11	76.38	8.51	1.052272	0.761968	2.757568663
1200	Ⅰ-1	topsoil	23.0337887	1.786774387	158.7818861	0.24843008	1.347255	1200	25	5.3	1.10705	46.14787047	15.13	76.24	8.63	1.067056	0.7155328	2.757568663
1200	Ⅰ-2	topsoil	23.65756764	1.603491375	120.310504	0.20676992	0.925665	1200	35	5.6	1.0714	45.1586709	15.5	73.29	11.21	1.11208	0.7398592	3.246189621
1200	Ⅰ-2	topsoil	24.19064906	1.606311114	124.5073821	0.19142144	0.779025	1200	35	5.62	1.13627	42.03138339	15.49	73.38	11.13	1.0315744	0.741136	3.246189621
1200	Ⅰ-2	topsoil	23.30575295	1.595032159	123.1084227	0.20238464	0.705705	1200	35	5.58	1.2231	39.03523833	15.49	73.5	11.01	1.0299616	0.7215808	3.246189621
1200	Ⅰ-3	topsoil	24.37905762	1.578113728	128.7042601	0.20238464	0.93483	1200	30	4.82	0.93333	54.93126761	12.18	74.91	12.91	1.1095264	0.827152	2.252311178
1200	Ⅰ-3	topsoil	24.53819028	1.578113728	129.4037398	0.1855744	0.82485	1200	30	4.81	0.91532	49.82738277	12.19	75.26	12.55	1.1603968	0.8985856	2.252311178
1200	Ⅰ-3	topsoil	23.81155067	1.555555818	134.9995772	0.19726848	0.943995	1200	30	4.8	0.83438	64.33159951	12.26	75.59	12.15	1.188688	0.8195584	2.252311178
1300	Ⅱ-1	topsoil	20.66749359	1.079019988	95.8287154	0.11760256	0.943995	1300	18	4.53	1.32145	33.81512732	6.9	32.62	60.48	1.091584	0.8067232	0.395181836
1300	Ⅱ-1	topsoil	19.15194603	1.076200249	89.53339833	0.11833344	0.98982	1300	18	4.47	1.00455	47.72385645	6.98	33.49	59.53	1.0667872	0.7664704	0.395181836
1300	Ⅱ-1	topsoil	19.31003992	1.081839726	88.83391866	0.12052608	0.943995	1300	18	4.55	0.75231	73.04435671	6.9	32.81	60.29	1.1494432	0.747856	0.395181836
1300	Ⅱ-2	topsoil	19.45828218	1.112856851	96.52819508	0.12198784	0.943995	1300	9	4.63	0.91043	59.08636578	5.97	30.6	63.43	1.114432	0.7752064	0.435232735
1300	Ⅱ-2	topsoil	18.87256733	1.124135806	97.92715443	0.12564224	0.962325	1300	9	4.6	0.98418	57.1348737	5.92	30.19	63.89	1.1104672	0.8245312	0.435232735
1300	Ⅱ-2	topsoil	19.65704078	1.101577897	110.5177886	0.1380672	0.980655	1300	9	4.59	0.8214	67.63209155	5.98	30.65	63.37	1.1192032	0.691744	0.435232735
1300	Ⅱ-3	topsoil	21.15047478	1.186170056	95.12923573	0.17972736	1.13646	1300	32	5.18	1.026103	51.52778016	18.89	63.36	17.75	0.892336	0.6785056	2.417444112
1300	Ⅱ-3	topsoil	22.23552015	1.203088488	102.1240325	0.18192	1.00815	1300	32	5.27	0.889096667	59.95152632	18.66	62.13	19.21	0.9235168	0.645712	2.417444112
1300	Ⅱ-3	topsoil	22.15381799	1.205908227	90.23287801	0.17168768	1.145625	1300	32	5.3	0.882306667	63.08853207	18.94	63.36	17.7	0.9771424	0.6814624	2.417444112
1400	Ⅲ-1	topsoil	30.77615258	1.939040274	136.0487967	0.163648	1.163955	1400	15	4.41	0.82021	62.76441399	8.85	51.06	40.09	1.0779424	0.8409952	1.15676507
1400	Ⅲ-1	topsoil	28.85465536	1.910842888	138.1472357	0.17022592	1.20978	1400	15	4.33	1.00862	45.78632191	8.75	50.78	40.47	1.1524	0.8848096	1.15676507
1400	Ⅲ-1	topsoil	29.91507612	1.727089919	131.8519186	0.15853184	1.145625	1400	15	4.4	1.37751	32.51228666	8.83	51.15	40.02	1.1112064	0.8783584	1.15676507
1400	Ⅲ-2	topsoil	31.00804504	1.504800523	112.9659674	0.17022592	1.218945	1400	4	4.33	1.32175	31.42727445	11.29	57.94	30.77	1.1840512	0.9286912	2.369383034
1400	Ⅲ-2	topsoil	32.19802256	1.504800523	112.9659674	0.19434496	0.650715	1400	4	4.29	0.83655	57.89133943	11.36	58.61	30.03	1.1689312	1.0605376	2.369383034
1400	Ⅲ-2	topsoil	32.34171944	1.504800523	110.8675284	0.15560832	0.375765	1400	4	4.31	0.87904	59.16909356	11.35	58.27	30.38	1.1832448	1.1091904	2.369383034
1400	Ⅲ-3	topsoil	29.26661028	1.927761319	185.7118536	0.23600512	1.493895	1400	6	4.96	1.29189	33.81170223	14.91	56.22	28.87	1.0985728	0.8071264	0.935560878
1400	Ⅲ-3	topsoil	28.37163099	1.924941581	195.8543089	0.23965952	1.897155	1400	6	5	1.01264	47.96176331	14.56	54.89	30.55	1.1308288	1.0407808	0.935560878
1400	Ⅲ-3	topsoil	30.55183997	1.902383672	186.0615934	0.24623744	1.292265	1400	6	4.99	1.18459	37.87217518	14.66	55.27	30.07	1.1502496	1.1481664	0.935560878
1500	Ⅳ-1	topsoil	35.44150553	1.90520341	173.8206991	0.19995984	0.925665	1500	12	4.73	0.73996	80.11784421	6.06	34.7	59.24	1.0907104	0.803296	1.310806986
1500	Ⅳ-1	topsoil	33.38917721	1.834709944	178.7170568	0.21556536	0.797355	1500	12	4.7	0.76401	83.35362103	5.92	33.84	60.24	1.2124096	1.0118848	1.310806986
1500	Ⅳ-1	topsoil	32.47496908	1.865727069	192.0071706	0.21482224	0.80652	1500	12	4.72	0.76072	83.97570722	5.98	34.24	59.78	1.0622176	0.7647232	1.310806986
1500	Ⅳ-2	topsoil	36.33485274	1.831420249	131.8519186	0.25718008	0.95316	1500	14	4.73	0.81465	74.85934867	5.74	32.85	61.41	1.1062336	0.8926048	0.124068064
1500	Ⅳ-2	topsoil	33.42040182	1.842699204	139.5461951	0.250492	0.742365	1500	14	4.7	0.70278	85.13617348	5.76	33.05	61.19	1.0793536	0.7612288	0.124068064
1500	Ⅳ-2	topsoil	33.31426718	1.837059726	143.0435934	0.2579232	0.87984	1500	14	4.7	0.92652	64.58252385	5.81	33.38	60.81	1.0913824	0.84832	0.124068064
1500	Ⅳ-3	topsoil	43.66185429	2.47432066	166.1264227	0.34635448	0.58656	1500	7	4.77	0.67291	100.251148	8.55	40.28	51.17	1.1386912	0.729376	0.001450699
1500	Ⅳ-3	topsoil	44.50073299	2.479960137	167.525382	0.34932696	0.724035	1500	7	4.79	0.61091	104.1691902	8.58	40.37	51.05	1.1468224	0.7860928	0.001450699
1500	Ⅳ-3	topsoil	40.21378554	2.488419353	173.1212194	0.30325352	0.76986	1500	7	4.78	0.86588	64.77918418	8.27	38.96	52.77	1.1808928	0.725008	0.001450699
1600	Ⅴ-1	topsoil	8.422799382	0.720443223	69.59822761	0.08477624	0.7332	1600	0	4.75	1.24193	38.42406577	4.48	22.01	73.51	0.8370976	0.6303232	0.140088423
1600	Ⅴ-1	topsoil	10.93179964	0.720443223	66.10082924	0.09146432	0.577395	1600	0	4.76	1.0034	51.69324297	4.5	22.14	73.36	0.8588704	0.6514912	0.140088423
1600	Ⅴ-1	topsoil	10.05981273	0.700705053	68.19926826	0.08923496	0.669045	1600	0	4.64	1.50013	24.38055369	4.44	21.85	73.71	0.8674048	0.7010176	0.140088423
1600	Ⅴ-2	topsoil	15.97832381	1.095468463	82.07228181	0.13307904	0.76986	1600	0	4.73	1.36032	32.10568102	2.93	15.08	81.99	0.9919936	0.8077984	2.600445908
1600	Ⅴ-2	topsoil	16.4789219	1.137764543	86.96863953	0.13084968	0.705705	1600	0	4.77	1.30481	31.76401162	2.93	15.09	81.98	1.0448128	0.8184832	2.600445908
1600	Ⅴ-2	topsoil	17.02104618	1.084189509	83.47124115	0.12713408	0.80652	1600	0	4.76	1.30585	38.43550178	2.95	15.25	81.8	1.0067104	0.7600864	2.600445908
1600	Ⅴ-3	topsoil	10.56529396	0.816314337	57.5904932	0.1241616	1.63137	1600	8	4.71	1.28503	33.83033859	3.17	16.16	80.67	0.7756096	0.7063264	1.826847405
1600	Ⅴ-3	topsoil	10.76180172	0.81067486	56.19153385	0.13084968	1.805505	1600	8	4.69	1.20844	38.95352686	3.2	16.29	80.51	0.7850848	0.6707776	1.826847405
1600	Ⅴ-3	topsoil	11.22681029	0.813494599	57.5904932	0.12936344	1.86966	1600	8	4.7	1.28057	33.79042145	3.25	16.45	80.3	0.788512	0.6588832	1.826847405
1200	Ⅰ-1	subsoil	5.463907212	0.650419714	46.16565852	0.18849792	0.797355	1200	25	5.9	1.07113	50.19652143	15.19	76.69	8.12	0.4886735	0.3334228	1.053248902
1200	Ⅰ-1	subsoil	7.959479016	0.656059191	46.16565852	0.1928832	0.65988	1200	25	5.8	0.92948	65.34406335	15.12	76.36	8.52	0.5259598	0.3397065	1.053248902
1200	Ⅰ-1	subsoil	6.775032734	0.636321021	47.56461786	0.16949504	0.577395	1200	25	5.73	1.10705	46.14787047	15.07	76.19	8.74	0.4920369	0.3023877	1.053248902
1200	Ⅰ-2	subsoil	3.688344338	0.289493167	59.45577233	0.17168768	0.56823	1200	35	4.5	1.0714	45.1586709	15.72	74.03	10.25	0.5560285	0.3148628	0.053208782
1200	Ⅰ-2	subsoil	4.039368278	0.278214213	59.45577233	0.17680384	0.34827	1200	35	4.53	1.13627	42.03138339	15.57	73.36	11.07	0.5056333	0.3275317	0.053208782
1200	Ⅰ-2	subsoil	3.657579305	0.297952383	59.45577233	0.1855744	0.339105	1200	35	4.5	1.2231	39.03523833	15.75	73.96	10.29	0.4803321	0.2887078	0.053208782
1200	Ⅰ-3	subsoil	10.05272357	0.565827555	39.87034145	0.1563392	0.650715	1200	30	4.96	0.93333	54.93126761	16.24	74.86	8.9	0.5094472	0.3520322	0.020551896
1200	Ⅰ-3	subsoil	8.690900922	0.568647293	41.96878047	0.15707008	0.320775	1200	30	5.02	0.91532	49.82738277	16.23	74.79	8.98	0.5353285	0.4018848	0.020551896
1200	Ⅰ-3	subsoil	9.269318856	0.563007816	45.46617884	0.163648	0.69654	1200	30	4.89	0.83438	64.33159951	16.33	75.01	8.66	0.5911107	0.3524352	0.020551896
1300	Ⅱ-1	subsoil	8.086880596	0.458677486	44.76669917	0.1015232	0.31161	1300	18	4.6	1.32145	33.81512732	7.88	35.33	56.79	0.5059055	0.3268277	1.599789621
1300	Ⅱ-1	subsoil	7.41114001	0.441759054	45.46617884	0.09640704	0.320775	1300	18	4.57	1.00455	47.72385645	7.87	35.52	56.61	0.4913641	0.3227204	1.599789621
1300	Ⅱ-1	subsoil	7.006491399	0.424840622	44.76669917	0.10006144	0.45825	1300	18	4.57	0.75231	73.04435671	8.04	35.91	56.05	0.5736319	0.3151233	1.599789621
1300	Ⅱ-2	subsoil	12.05444216	0.656059191	72.04640647	0.10298496	0.375765	1300	9	4.58	0.91043	59.08636578	7.88	33.49	58.63	0.5184435	0.3370278	0.102502196
1300	Ⅱ-2	subsoil	14.11263405	0.647599975	72.27956636	0.07740416	0.49491	1300	9	4.58	0.98418	57.1348737	8.09	34.44	57.47	0.5281921	0.358719	0.102502196
1300	Ⅱ-2	subsoil	10.68688038	0.675797362	72.97904604	0.07813504	0.31161	1300	9	4.62	0.8214	67.63209155	7.78	33.21	59.01	0.5386237	0.2827318	0.102502196
1300	Ⅱ-3	subsoil	6.578540848	0.416381406	33.57502438	0.09129088	0.522405	1300	32	5.49	1.026103	51.52778016	21.56	66.6	11.84	0.4344306	0.299767	0.102502196
1300	Ⅱ-3	subsoil	6.784258509	0.441759054	35.6734634	0.09056	0.56823	1300	32	5.45	0.889096667	59.95152632	21.56	66.41	12.03	0.4503399	0.2759478	0.102502196
1300	Ⅱ-3	subsoil	7.319810931	0.438939316	39.87034145	0.12052608	0.53157	1300	32	5.48	0.882306667	63.08853207	21.54	66.58	11.88	0.4478416	0.2976098	0.102502196
1400	Ⅲ-1	subsoil	13.43223985	0.72091318	54.90915445	0.10590848	0.62322	1400	15	4.5	0.82021	62.76441399	11.09	55.67	33.24	0.509904	0.350196	0.102502196
1400	Ⅲ-1	subsoil	14.15926267	0.703994748	70.99718696	0.0978688	0.69654	1400	15	4.56	1.00862	45.78632191	11.07	55.61	33.32	0.5641471	0.3681587	0.102502196
1400	Ⅲ-1	subsoil	13.4620953	0.712453964	57.70707314	0.10371584	0.614055	1400	15	4.55	1.37751	32.51228666	11.08	55.68	33.24	0.5302841	0.3704561	0.102502196
1500	Ⅳ-1	subsoil	20.06453317	1.064921294	93.38053654	0.18286808	0.375765	1500	12	4.92	0.73996	80.11784421	7.91	33.88	58.21	0.5137724	0.362984	0.260857285
1500	Ⅳ-1	subsoil	20.13117599	1.056462079	102.4737723	0.18658368	0.412425	1500	12	4.9	0.76401	83.35362103	7.9	33.92	58.18	0.6056798	0.4527946	0.260857285
1500	Ⅳ-1	subsoil	19.58725144	1.084189509	99.67585361	0.18658368	0.29328	1500	12	4.9	0.76072	83.97570722	7.94	34.07	57.99	0.5252004	0.3278883	0.260857285
1500	Ⅳ-2	subsoil	16.41950843	0.996777611	79.39094305	0.19921672	0.485745	1500	14	4.75	0.81465	74.85934867	8.72	36.25	55.03	0.5467005	0.3606754	0.018087226
1500	Ⅳ-2	subsoil	17.00054881	0.996777611	84.17072083	0.20144608	0.43992	1500	14	4.77	0.70278	85.13617348	8.57	35.73	55.7	0.4951202	0.316904	0.018087226
1500	Ⅳ-2	subsoil	16.7982508	1.010876304	82.77176148	0.20144608	0.45825	1500	14	4.76	0.92652	64.58252385	8.59	35.81	55.6	0.5257758	0.3714414	0.018087226
1500	Ⅳ-3	subsoil	14.17157581	1.070090815	78.69146338	0.19698736	0.71487	1500	7	4.88	0.67291	100.251148	11.04	42.31	46.65	0.558842	0.3204968	0.020551896
1500	Ⅳ-3	subsoil	14.03172884	1.064451338	83.5878211	0.18212496	0.45825	1500	7	4.88	0.61091	104.1691902	11.14	42.61	46.25	0.5336247	0.3379999	0.020551896
1500	Ⅳ-3	subsoil	16.39400564	1.044713168	93.38053654	0.17766624	0.504075	1500	7	4.91	0.86588	64.77918418	10.89	41.81	47.3	0.5387837	0.318901	0.020551896
1600	Ⅴ-1	subsoil	1.316931549	0.210070529	33.92476421	0.07511568	0.34827	1600	0	5	1.24193	38.42406577	4.33	22.34	73.33	0.4003587	0.2805637	0.02486507
1600	Ⅴ-1	subsoil	2.345493	0.210070529	32.52580486	0.05653768	0.302445	1600	0	4.96	1.0034	51.69324297	4.27	21.99	73.74	0.4139667	0.2824889	0.02486507
1600	Ⅴ-1	subsoil	1.732704749	0.210070529	33.22528454	0.06694136	0.3666	1600	0	5.01	1.50013	24.38055369	4.32	22.07	73.61	0.3953873	0.3082089	0.02486507
1600	Ⅴ-2	subsoil	8.491515489	0.492044393	44.30037938	0.10632672	0.5499	1600	0	4.85	1.36032	32.10568102	3.89	19.36	76.75	0.4805262	0.34348	0.002683034
1600	Ⅴ-2	subsoil	7.778411819	0.489224655	42.20194036	0.0944368	0.43992	1600	0	4.9	1.30481	31.76401162	3.93	19.6	76.47	0.4953793	0.3339983	0.002683034
1600	Ⅴ-2	subsoil	8.354106661	0.4779457	45.69933873	0.11078544	0.504075	1600	0	4.92	1.30585	38.43550178	3.98	19.74	76.28	0.4697456	0.3444185	0.002683034
1600	Ⅴ-3	subsoil	7.407165148	0.53997995	38.00506231	0.12862032	1.108965	1600	8	4.87	1.28503	33.83033859	3.54	16.64	79.82	0.3758922	0.3075011	0.015006387
1600	Ⅴ-3	subsoil	7.519907699	0.53997995	31.70974524	0.13307904	0.962325	1600	8	4.85	1.20844	38.95352686	3.47	16.24	80.29	0.3663005	0.287272	0.015006387
1600	Ⅴ-3	subsoil	7.519907699	0.534340473	40.10350134	0.120446	1.035645	1600	8	4.8	1.28057	33.79042145	3.51	16.37	80.12	0.3698313	0.2657089	0.015006387
